# Supplementary material for: Ultrasound-Optimized Extraction and Multi-Target Mechanistic Analysis of Antioxidant and Hypoglycemic Effects of Amomum villosum Essential Oil
Source: Foods. 2025 Aug 9;14(16):2772. doi: 10.3390/foods14162772 (PMC12385424; doi:10.3390/foods14162772)
Supplement: Supplementary file 1 [file foods-14-02772-s001.zip]

Archive with 1 entries (1 files):
- foods-3747331-supplementary.pdf
